# Supplementary material for: Remnant-Like Particle Cholesterol and the Risk of Major Adverse Cardiovascular Events: A Systematic Review and Meta-Analysis
Source: J Cardiovasc Dev Dis. 2022 Dec 11;9(12):452. doi: 10.3390/jcdd9120452 (PMC9781984; doi:10.3390/jcdd9120452)
Supplement: Supplementary file 1 [file jcdd-09-00452-s001.zip]

Archive with 1 entries (1 files):
- jcdd-2091582-supplementary.pdf
